# Supplementary material for: Trans-cellular tunnels induced by the fungal pathogen Candida albicans facilitate invasion through successive epithelial cells without host damage
Source: Nat Commun. 2022 Jun 30;13:3781. doi: 10.1038/s41467-022-31237-z (PMC9246882; doi:10.1038/s41467-022-31237-z)
Supplement: Supplementary file 18 — Source Data [file 41467_2022_31237_MOESM18_ESM.xlsx]

## Sheet: Figure 1
Figure 1. C. albicans epithelial cell invasion studied using eGFP-Galectin-3 damage sensitive reporter and live-cell imaging.
Raw data. Number of invasion events per invasion stage where host cell death was observed
		Invasion scenario
		Entry site	Multiple sites	Exit site	Cell-death associated	No Gal-3 recruitment	Total
Invasion stage	FC	84	0	0	0	0	84
	EH	38	16	0	25	4	83
	SC	3	29	26	49	15	122
	ASC	2	13	55	40	39	149
	ND	21	4	10	0	85	120
	Total number of invasion events	148	62	91	114	143	558

## Sheet: Supplementary Figure 1
Extracts
a	Caco-2 extract 2x
b	Caco-2 eGFP-Gal3 extract 2x
c	HeLa extract 2x
d	HeLa eGFP-Gal3 extract 2x
e	Caco-2 extract 1x
f	Caco-2 eGFP-Gal3 extract 1x
g	HeLa extract 1x
h	HeLa eGFP-Gal3 extract 1x
i	Caco-2 immunoprecipitate 1x
j	Caco-2 eGFP-Gal3 immunoprecipitate 1x
k	HeLa immunoprecipitate 1x
l	HeLa eGFP-Gal3 immunoprecipitate 1x
Ladder	PageRuler (Thermofisher ref 26617)
Molecular weights
Galectin3	27 kDa
eGFP-Galectin3	55 kDa
GAPDH	36 kDa

## Sheet: Supplementary Figure 2
Supplementary Figure 2. Cell traversal (CT) times in HeLa and Caco-2 cells in each invasion scenario.
Raw data. CT times (min) recorded for each invasion scenario
Figure A						Figure B
Entry site	Multiple sites	Exit site	Cell-death associated	No Gal-3 recruitment		No Gal-3 recruitment
30	20	10	10	10		20
30	20	10	20	10		20
40	20	20	20	10		30
50	30	20	20	10		30
80	40	20	20	10		30
	40	20	20	10		40
	40	20	20	20		40
	40	20	20	20		40
	40	20	20	20		40
	40	20	30	20		40
	40	20	30	20		40
	40	20	30	20		40
	40	30	30	20		40
	50	30	30	20		40
	50	30	30	20		40
	50	30	30	30		50
	60	30	40	30		50
	60	30	40	30		50
	70	30	40	30		50
	70	30	40	30		60
	70	30	40	30		60
	70	30	40	30		60
	70	30	40	30		60
	70	30	40	30		60
	70	30	40	30		60
	70	30	40	30		60
	70	30	50	30		60
	80	30	50	30		60
	80	40	50	30		70
	80	40	50	30		70
	90	40	50	40		70
	100	40	50	40		70
	100	40	60	40		70
	100	40	60	40		80
	110	40	60	40		80
	120	40	60	40		80
	120	50	60	40		80
	130	50	60	40		80
	140	50	60	40		80
	150	50	70	40		80
	150	50	70	40		80
	160	50	70	40		80
	160	60	80	40		80
	170	60	80	50		80
	190	60	80	50		90
		60	80	50		90
		60	90	50		90
		60	90	50		90
		60	90	50		90
		60	90	50		90
		60	90	50		90
		60	90	50		90
		60	90	50		90
		60	90	50		90
		70	90	50		90
		70	90	60		90
		70	90	60		90
		70	100	60		90
		70	100	60		90
		70	100	60		100
		70	100	60		100
		80	110	60		100
		80	110	60		100
		80	110	60		100
		80	110	60		110
		80	110	60		110
		80	110	60		110
		80	120	60		110
		80	120	60		110
		80	120	60		120
		90	120	60		120
		90	120	60		120
		90	120	60		130
		100	130	60		130
		100	130	60		130
		100	130	60		140
		100	130	60		140
		100	130	60		140
		110	130	60		140
		110	140	70		140
		110	140	70		150
		120	150	70		150
		120	150	70		160
		120	150	70		160
		120	160	70		170
		120	160	70		180
		120	190	70		190
		120		70		200
		130		70		210
		140		70		210
		140		70		220
		150		70		240
		210		70		270
		240		70		280
				80
				80
				80
				80
				80
				80
				80
				80
				80
				90
				90
				90
				90
				90
				90
				90
				90
				90
				90
				90
				90
				90
				90
				90
				90
				90
				90
				90
				90
				90
				90
				90
				90
				90
				100
				100
				100
				100
				100
				100
				100
				100
				100
				100
				100
				100
				100
				100
				110
				110
				110
				110
				110
				110
				110
				110
				110
				120
				120
				120
				120
				120
				120
				120
				120
				120
				130
				130
				130
				130
				130
				130
				130
				130
				130
				140
				140
				140
				150
				150
				150
				150
				160
				160
				170
				210
				230
				230
				250

## Sheet: Supplementary Figure 4
Supplementary Figure 4. C. albicans HeLa invasion experiments performed in the presence of the cell death marker propidium iodide (PI).
Raw data. Number of invasion events per invasion stage where host cell death was observed by PI
		Invasion scenario
		Entry site	Multiple sites	Exit site	Cell-death associated	No Gal-3 recruitment	Total
Invasion stage	FC	15	0	0	2	2	19
	EH	5	6	3	22	8	44
	SC	0	12	11	24	15	62
	ASC	0	3	25	26	42	96
	ND	1	0	8	0	30	39
	Total number of invasion events	21	21	47	74	97	260

## Sheet: Supplementary Figure 5
Supplementary Figure 5. Cytochalasin D treatment does not significantly alter the number of invasion events in HeLa or Caco-2.
Raw data. Number of invasion events per invasion scenario for each conditon Cyto+ and Cyto-
Figure A
	Invasion scenario	CytoD -	CytoD +	Total
N=1	Entry site	11	7	18		7 hour acquision
N=1	Exit site	12	9	21
N=1	Multiple sites	8	5	13
N=1	Cell-death associated	1	0	1
N=1	No Gal-3 recruitment	41	17	58
N=2	Entry site	7	5	12		4 hour acquision
N=2	Exit site	2	3	5
N=2	Multiple sites	7	6	13
N=2	Cell-death associated	4	1	5
N=2	No Gal-3 recruitment	8	16	24
N=3	Entry site	16	9	25		7 hour acquision
N=3	Exit site	21	40	61
N=3	Multiple sites	8	5	13
N=3	Cell-death associated	10	20	30
N=3	No Gal-3 recruitment	42	59	101
N=4	Entry site	22	11	33		7 hour acquision
N=4	Exit site	27	33	60
N=4	Multiple sites	15	9	24
N=4	Cell-death associated	9	16	25
N=4	No Gal-3 recruitment	40	36	76
	Total	311	307	618
Figure B
	Invasion scenario	CytoD -	CytoD +	Total
N=1	No Gal-3 recruitment	41	66	107
N=2	No Gal-3 recruitment	42	50	92
N=3	No Gal-3 recruitment	43	19	62
	Total	126	135	261

## Sheet: Supplementary Table 1
Supplementary Table 1. LDH release assay
Raw data. Absorbances measured for each condition. Absorbances (Abs) are measured at 490nm and 650nm. To determine LDH activity, substract the 650nm absorbance value (background signal from instrument) from the 490nm absorbance value (see manufacturer's guidelines)
HeLa infections raw data
	3 hours			6 hours			24 hours
	Abs 490 nm	Abs 650 nm	LDH activity	Abs 490 nm	Abs 650 nm	LDH activity	Abs 490 nm	Abs 650 nm	LDH activity
Maximal LDH release replicate 1	1.4584	0.1578	1.3006	1.3853	0.1507	1.2346	1.1844	0.1146	1.0698
Maximal LDH release replicate 2	1.3607	0.1471	1.2136	1.3259	0.1408	1.1851	1.1751	0.1094	1.0657
Maximal LDH release replicate 3	1.4435	0.1595	1.284	1.4522	0.1492	1.303	1.2148	0.1174	1.0974
background cells replicate 1	0.0971	0.0556	0.0415	0.1268	0.0593	0.0675	0.491	0.1181	0.3729
background cells replicate 2	0.0979	0.0537	0.0442	0.1044	0.0539	0.0505	0.5692	0.1478	0.4214
background cells replicate 3	0.1028	0.0554	0.0474	0.113	0.0559	0.0571	0.4774	0.1029	0.3745
HeLa MOI 0.1 replicate 1	0.0963	0.0554	0.0409	0.1621	0.0673	0.0948	0.9441	0.3056	0.6385
HeLa MOI 0.1 replicate 2	0.0869	0.0542	0.0327	0.1097	0.054	0.0557	0.9727	0.3299	0.6428
HeLa MOI 0.1 replicate 3	0.1052	0.0551	0.0501	0.1255	0.0595	0.066	0.7509	0.237	0.5139
HeLa MOI 1 replicate 1	0.1121	0.0549	0.0572	0.3436	0.1137	0.2299	0.8702	0.3029	0.5673
HeLa MOI 1 replicate 2	0.1007	0.0543	0.0464	0.2794	0.0847	0.1947	0.9043	0.2641	0.6402
HeLa MOI 1 replicate 3	0.1261	0.0585	0.0676	0.3232	0.0996	0.2236	0.9012	0.2829	0.6183
background Candida MOI 0.1 replicate 1	0.073	0.052	0.021	0.0692	0.0518	0.0174	0.0776	0.0546	0.023
background Candida MOI 0.1 replicate 2	0.0741	0.0519	0.0222	0.0715	0.0514	0.0201	0.0803	0.0552	0.0251
background Candida MOI 0.1 replicate 3	0.0707	0.0515	0.0192	0.0694	0.0517	0.0177	0.076	0.0535	0.0225
background Candida MOI 1 replicate 1	0.0731	0.053	0.0201	0.0694	0.0508	0.0186	0.0783	0.0547	0.0236
background Candida MOI 1 replicate 2	0.071	0.0512	0.0198	0.0716	0.0524	0.0192	0.0735	0.0507	0.0228
background Candida MOI 1 replicate 3	0.0706	0.0512	0.0194	0.069	0.0511	0.0179	0.0718	0.0522	0.0196
Caco-2 infections raw data
	3 hours			6 hours			24 hours
	Abs 490 nm	Abs 650 nm	LDH activity	Abs 490 nm	Abs 650 nm	LDH activity	Abs 490 nm	Abs 650 nm	LDH activity
Maximal LDH release replicate 1	1.4958	0.112	1.3838	1.4293	0.1075	1.3218	1.4848	0.103	1.3818
Maximal LDH release replicate 2	1.5344	0.1062	1.4282	1.5811	0.1157	1.4654	1.3414	0.1246	1.2168
Maximal LDH release replicate 3	1.6617	0.1095	1.5522	1.4623	0.1091	1.3532	1.8444	0.1196	1.7248
background cells replicate 1	0.1256	0.0576	0.068	0.1157	0.0532	0.0625	0.1694	0.0604	0.109
background cells replicate 2	0.1083	0.0541	0.0542	0.2038	0.0756	0.1282	0.1703	0.0563	0.114
background cells replicate 3	0.1189	0.0608	0.0581	0.1382	0.0535	0.0847	0.1539	0.0565	0.0974
Caco-2 MOI 0.1 replicate 1	0.12	0.0546	0.0654	0.1302	0.0538	0.0764	0.5019	0.1484	0.3535
Caco-2 MOI 0.1 replicate 2	0.0859	0.0483	0.0376	0.1943	0.0631	0.1312	0.7331	0.1426	0.5905
Caco-2 MOI 0.1 replicate 3	0.1635	0.0686	0.0949	0.1897	0.0632	0.1265	0.7037	0.1525	0.5512
Caco-2 MOI 1 replicate 1	0.0918	0.0493	0.0425	0.1309	0.0548	0.0761	0.878	0.2077	0.6703
Caco-2 MOI 1 replicate 2	0.0932	0.0495	0.0437	0.1723	0.0587	0.1136	0.7276	0.1614	0.5662
Caco-2 MOI 1 replicate 3	0.1135	0.0707	0.0428	0.15	0.0716	0.0784	0.697	0.2071	0.4899
background Candida MOI 0.1 replicate 1	0.0586	0.0475	0.0111	0.0568	0.0475	0.0093	0.0605	0.0495	0.011
background Candida MOI 0.1 replicate 2	0.0565	0.0469	0.0096	0.0633	0.0475	0.0158	0.0578	0.0484	0.0094
background Candida MOI 0.1 replicate 3	0.0561	0.0482	0.0079	0.0632	0.0491	0.0141	0.0809	0.0711	0.0098
background Candida MOI 1 replicate 1	0.0552	0.0466	0.0086	0.0582	0.0465	0.0117	0.0567	0.0476	0.0091
background Candida MOI 1 replicate 2	0.058	0.0478	0.0102	0.0856	0.0488	0.0368	0.0576	0.0479	0.0097
background Candida MOI 1 replicate 3	0.051	0.0467	0.0043	0.0684	0.0565	0.0119	0.0571	0.0497	0.0074
